# Supplementary material for: FBR2 modulates ferroptosis via the SIRT3/p53 pathway to ameliorate pulmonary fibrosis
Source: Front Pharmacol. 2025 Feb 11;16:1509665. doi: 10.3389/fphar.2025.1509665 (PMC11850536; doi:10.3389/fphar.2025.1509665)
Supplement: Supplementary file 1 [file Table2.xlsx]

## Sheet: Sheet1
Gene	Forward primer sequence	Reverse primer sequence
Actin	CTCCTGAGCGCAAGTACTCT	TACTCCTGCTTGCTGATCCAC
SLC7A11	GGCACCGTCATCGGATCAG	CTCCACAGGCAGACCAGAAAA
P21	CCTGGTGATGTCCGACCTG	CCATGAGCGCATCGCAATC
SIRT3	GAGCGGCCTCTACAGCAAC	GGAAGTAGTGAGTGACATTGGG
